# Supplementary material for: First description of the immature stages of Dasyheleaalula and a redescription of adults from China (Diptera, Ceratopogonidae)
Source: Zookeys. 2019 Feb 14;(824):135–45. doi: 10.3897/zookeys.824.31722 (PMC6384279; doi:10.3897/zookeys.824.31722)
Supplement: XML Treatment for Dasyhelea alula [file zookeys.824.31722-treatment1.xml]

<!DOCTYPE tp:taxon-treatment
  PUBLIC "-//TaxonX//DTD Taxonomic Treatment Publishing DTD v0 20100105//EN" "tax-treatment-NSO.dtd">
<tp:taxon-treatment xmlns:tp="http://www.plazi.org/taxpub"><tp:treatment-meta><kwd-group><label>Taxon classification</label><kwd><named-content xmlns:xlink="http://www.w3.org/1999/xlink" content-type="kingdom">Animalia</named-content></kwd><kwd><named-content xmlns:xlink="http://www.w3.org/1999/xlink" content-type="order">Diptera</named-content></kwd><kwd><named-content xmlns:xlink="http://www.w3.org/1999/xlink" content-type="family">Ceratopogonidae</named-content></kwd></kwd-group><mixed-citation publication-type="journal"><person-group><name><surname>Duan</surname><given-names>Chen</given-names></name><name><surname>Jiang</surname><given-names>Xiao Hong</given-names></name><name><surname>Chang</surname><given-names>Qiong Qiong</given-names></name><name><surname>Hou</surname><given-names>Xiao Hui</given-names></name></person-group><article-title>First description of the immature stages of <italic><tp:taxon-name><tp:taxon-name-part taxon-name-part-type="genus" reg="Dasyhelea">Dasyhelea</tp:taxon-name-part><tp:taxon-name-part taxon-name-part-type="species" reg="alula">alula</tp:taxon-name-part></tp:taxon-name></italic> and a redescription of adults from China (<tp:taxon-name><tp:taxon-name-part taxon-name-part-type="order">Diptera</tp:taxon-name-part></tp:taxon-name>, <tp:taxon-name><tp:taxon-name-part taxon-name-part-type="family">Ceratopogonidae</tp:taxon-name-part></tp:taxon-name>)</article-title><source>Zookeys</source><day>14</day><month>2</month><year>2019</year><volume>2019</volume><issue>824</issue><fpage>135</fpage><lpage>145</lpage><pub-id pub-id-type="doi">10.3897/zookeys.824.31722</pub-id></mixed-citation></tp:treatment-meta><tp:nomenclature><tp:taxon-name>
            <tp:taxon-name-part taxon-name-part-type="genus" reg="Dasyhelea">Dasyhelea</tp:taxon-name-part>
            <tp:taxon-name-part taxon-name-part-type="species" reg="alula">alula</tp:taxon-name-part>
          </tp:taxon-name><tp:taxon-authority>Yu, 2005</tp:taxon-authority><tp:nomenclature-citation-list><tp:nomenclature-citation><tp:taxon-name><tp:taxon-name-part taxon-name-part-type="genus" reg="Dasyhelea">Dasyhelea</tp:taxon-name-part> (<tp:taxon-name-part taxon-name-part-type="subgenus" reg="Pseudoculicoides">Pseudoculicoides</tp:taxon-name-part>) <tp:taxon-name-part taxon-name-part-type="species" reg="alula">alula</tp:taxon-name-part></tp:taxon-name><comment>Yu, 2005: 259 (male and female, China)</comment></tp:nomenclature-citation></tp:nomenclature-citation-list></tp:nomenclature><tp:treatment-sec sec-type="material" id="SECID0E6IAC"><title>Material examined.</title><p>2 males, 3 females, 3 larvae, 3 larval exuviae, 2 male pupal exuviae, 3 female pupal exuviae. Xiaojiawan village, Xinpu new district, Zunyi city, Guizhou province, China, <named-content xmlns:xlink="http://www.w3.org/1999/xlink" content-type="dwc:verbatimCoordinates" xlink:type="simple"><named-content content-type="geo-json" specific-use="{&#34;type&#34;:&#34;Point&#34;,&#34;coordinates&#34;:[107.074339,27.723008]}" id="NCID0EIJAC" xlink:type="simple">27°43'22.83"N; 107°04'27.62"E</named-content></named-content>, 7.VII.2018, alt. 866 m, Chen Duan leg.</p></tp:treatment-sec><tp:treatment-sec sec-type="description" id="SECID0EMJAC"><title>Descriptions.</title><p><bold>Fourth instar larva (Figs <xref ref-type="fig" rid="F1">1a–c</xref>; <xref ref-type="fig" rid="F2">2a–f</xref>).</bold> Head capsule yellowish, short, wide (Fig. <xref ref-type="fig" rid="F1">1a</xref>); <abbrev xmlns:xlink="http://www.w3.org/1999/xlink" xlink:title="head length" id="ABBRID0EBKAC" xlink:type="simple">HL</abbrev> 0.20-0.21 (0.20, n = 2) mm; <abbrev xmlns:xlink="http://www.w3.org/1999/xlink" xlink:title="head width" id="ABBRID0EFKAC" xlink:type="simple">HW</abbrev> 0.15–0.16 (0.15, n = 2) mm; <abbrev xmlns:xlink="http://www.w3.org/1999/xlink" xlink:title="head ratio" id="ABBRID0EJKAC" xlink:type="simple">HR</abbrev> 1.31–1.33 (1.32, n = 2); <abbrev xmlns:xlink="http://www.w3.org/1999/xlink" xlink:title="subgenal width" id="ABBRID0ENKAC" xlink:type="simple">SGW</abbrev> 0.07–0.08 (0.08, n = 2) mm; <abbrev xmlns:xlink="http://www.w3.org/1999/xlink" xlink:title="ratio of subgenal and head width" id="ABBRID0ERKAC" xlink:type="simple">SGR</abbrev> 0.47–0.50 (0.49, n = 2). Antenna short, cylindrical. Anterior portion of palatum (Figs <xref ref-type="fig" rid="F1">1a</xref>, <xref ref-type="fig" rid="F2">2a, b</xref>) with four pairs of campaniformia sensilla, posterior portion with three pairs of coeloconica sensilla, two simple, one serrate (Fig. <xref ref-type="fig" rid="F2">2a, c</xref>); messors well developed; scopae (Fig. <xref ref-type="fig" rid="F2">2a, c, d</xref>) well developed with more than 67 elongate, strong pointed teeth; maxilla (Fig. <xref ref-type="fig" rid="F2">2a</xref>) well sclerotized; mandible (Fig. <xref ref-type="fig" rid="F1">1a</xref>) stout, with three similar teeth, <abbrev xmlns:xlink="http://www.w3.org/1999/xlink" xlink:title="mandible length" id="ABBRID0ENLAC" xlink:type="simple">MDL</abbrev> 0.06 mm, <abbrev xmlns:xlink="http://www.w3.org/1999/xlink" xlink:title="mandible width" id="ABBRID0ERLAC" xlink:type="simple">MDW</abbrev> 0.02 mm; galeolacinia (Fig. <xref ref-type="fig" rid="F2">2a</xref>) with concentrated flap-like papillae, one seta; maxillary palpus (Fig. <xref ref-type="fig" rid="F2">2a, c</xref>) cylindrical, with 5–6 apical papillae; lacinial sclerite I with one short seta, dorsal view of lacinial sclerite I with three pairs of lobes; lacinial sclerite II without seta. Hypostoma (Fig. <xref ref-type="fig" rid="F2">2a</xref>) with mesal portion smooth, flanked with four strong, lanceolate lateral teeth on each side. Epipharynx (Fig. <xref ref-type="fig" rid="F1">1b</xref>) massive, strongly sclerotized, dorsal comb moderately wide, round, with 12 teeth, subequal elongate, lateral arms stout, elongate, with two auxiliary sclerites. <abbrev xmlns:xlink="http://www.w3.org/1999/xlink" xlink:title="width across the lateral arms of epipharynx" id="ABBRID0EFMAC" xlink:type="simple">LAW</abbrev> 0.08–0.13 (0.11, n = 3), <abbrev xmlns:xlink="http://www.w3.org/1999/xlink" xlink:title="width across each of the paired dorsal comb sclerites of the epipharynx" id="ABBRID0EJMAC" xlink:type="simple">DCW</abbrev> 0.03–0.04 (0.04, n = 3). Hypopharynx (Fig. <xref ref-type="fig" rid="F1">1c</xref>) stout, heavily sclerotized, posterior comb straight with fringe, with labium sclerotized. Thoracic pigmentation diffused, pale brown. Abdominal segments whitish, with diffused pale brown pigmentation. Caudal segment (Fig. <xref ref-type="fig" rid="F2">2e, f</xref>) with single comb, which has dense elongate and subequal teeth, with three long and stout crooked hooks.</p><fig id="F1" position="float" orientation="portrait"><label>Figure 1.</label><caption><p><italic><tp:taxon-name><tp:taxon-name-part taxon-name-part-type="genus" reg="Dasyhelea">Dasyhelea</tp:taxon-name-part><tp:taxon-name-part taxon-name-part-type="species" reg="alula">alula</tp:taxon-name-part></tp:taxon-name></italic> Yu. Larva (<bold>a–c</bold>), male pupa (<bold>d–e</bold>), female pupa (<bold>f–g</bold>). <bold>a</bold> head, dorsal view <bold>b</bold> epipharynx, dorsal view <bold>c</bold> hypopharynx, dorsal view <bold>d</bold> dorsal apotome (male) <bold>e</bold> segment IX (male) <bold>f</bold> dorsal apotome (female) <bold>g</bold> segment IX (female). Scale bars: 0.1 mm. Abbreviations: hypostoma (<bold>HY</bold>); hypopharynx (<bold>hpy</bold>); epipharynx (<bold>epy</bold>); genital lobe (<bold>GL</bold>); terminal process (<bold>TP</bold>).</p></caption><graphic xmlns:xlink="http://www.w3.org/1999/xlink" xlink:href="zookeys-824-135-g001.jpg" position="float" orientation="portrait" xlink:type="simple" id="oo_264685.jpg"/></fig><fig id="F2" position="float" orientation="portrait"><label>Figure 2.</label><caption><p><italic><tp:taxon-name><tp:taxon-name-part taxon-name-part-type="genus" reg="Dasyhelea">Dasyhelea</tp:taxon-name-part><tp:taxon-name-part taxon-name-part-type="species" reg="alula">alula</tp:taxon-name-part></tp:taxon-name></italic> Yu, larva<bold>. a</bold> head capsule (palatum, frontal view) <bold>b</bold> detail of labrum <bold>c</bold> detail of scopae <bold>d</bold> detail of lacinial sclerite I <bold>e</bold> caudal segment <bold>f</bold> detail of caudal segment. Abbreviations: antenna (<bold>AN</bold>); galeolacinia (<bold>GL</bold>); hypostoma (<bold>HY</bold>); hooks (<bold>H</bold>); labrum (<bold>LB</bold>); lacinial sclerite I (<bold>LC1</bold>); lacinial sclerite II (<bold>LC2</bold>); maxilla (<bold>MX</bold>); maxillary palpus (<bold>MP</bold>); palatum (<bold>PL</bold>); sensilla coeloconica (<bold>Sco</bold>); sensilla campaniformia (<bold>Sca</bold>); scopae (<bold>Sc</bold>).</p></caption><graphic xmlns:xlink="http://www.w3.org/1999/xlink" xlink:href="zookeys-824-135-g002.jpg" position="float" orientation="portrait" xlink:type="simple" id="oo_264686.jpg"/></fig><p><bold>Pupa (Figs <xref ref-type="fig" rid="F1">1d–g</xref>; <xref ref-type="fig" rid="F3">3f–k</xref>). <italic>Male.</italic></bold> Total length 1.97 mm. General coloration of exuviae pale brown. Dorsal apotome (Fig. <xref ref-type="fig" rid="F1">1d</xref>) 2.7 × broader than long, triangular, with apex rounded, surface covered with brown rounded tubercles, anterior margin straight, lateral margin smooth, with three anterior wrinkles; apotome sensilla (Fig. <xref ref-type="fig" rid="F1">1d</xref>): DA-1-H elongate, thin seta, insert on well-developed tubercle, DA-2-H campaniform sensillum at base; disc surface covered by stout, rounded spinules; <abbrev xmlns:xlink="http://www.w3.org/1999/xlink" xlink:title="dorsal apotome length" id="ABBRID0EABAE" xlink:type="simple">DAL</abbrev> 0.07 mm, <abbrev xmlns:xlink="http://www.w3.org/1999/xlink" xlink:title="dorsal apotome width" id="ABBRID0EEBAE" xlink:type="simple">DAW</abbrev> 0.19 mm, <abbrev xmlns:xlink="http://www.w3.org/1999/xlink" xlink:title="dorsal apotome width" id="ABBRID0EIBAE" xlink:type="simple">DAW</abbrev>/<abbrev xmlns:xlink="http://www.w3.org/1999/xlink" xlink:title="dorsal apotome length" id="ABBRID0EMBAE" xlink:type="simple">DAL</abbrev> 2.71. Respiratory organ, apex medium dark brown, 7.5 × longer than broad, with circular fold, 7–8 apical, three lateral pores; <abbrev xmlns:xlink="http://www.w3.org/1999/xlink" xlink:title="respiratory organ length" id="ABBRID0EQBAE" xlink:type="simple">ROL</abbrev> 0.15 mm, <abbrev xmlns:xlink="http://www.w3.org/1999/xlink" xlink:title="respiratory organ width" id="ABBRID0EUBAE" xlink:type="simple">ROW</abbrev> 0.02 mm; pedicel pale brown, short, length 0.01 mm, <abbrev xmlns:xlink="http://www.w3.org/1999/xlink" xlink:title="espiratory organ pedicel length" id="ABBRID0EYBAE" xlink:type="simple">ROP</abbrev>/<abbrev xmlns:xlink="http://www.w3.org/1999/xlink" xlink:title="respiratory organ length" id="ABBRID0E3BAE" xlink:type="simple">ROL</abbrev> 0.07. Mouthparts with mandible, lacinia absent; two clypeal/labrals (Fig. <xref ref-type="fig" rid="F3">3f</xref>), CL-1-H and CL-2-H both medium-sized and thin setae; two ocular sensilla, O-1-H long, thin seta, O-2-H campaniform sensillum (Fig. <xref ref-type="fig" rid="F3">3f</xref>); cephalothorax surface with small rounded tubercles, length 0.63 mm, width 0.45 mm; cephalothoracic sensilla as follows: three dorsolateral cephalic sclerite sensilla (Fig. <xref ref-type="fig" rid="F3">3g</xref>), DL-1-H and DL-2-H both medium-<!--PageBreak -->sized, thin setae, DL-3-H campaniform sensillum; three anterolateral sensilla (Fig. <xref ref-type="fig" rid="F3">3h</xref>), AL-1-T, AL-2-T both medium-sized, thin setae, AL-3-T short, stout seta; two anteromedial sensilla (Fig. <xref ref-type="fig" rid="F3">3h</xref>), AM-1-T medium-sized, thin seta, AM-2-T short, thin seta. Cephalothorax length 0.63 mm, width 0.45 mm. Cephalothoracic sensilla as follows (Fig. <xref ref-type="fig" rid="F3">3j</xref>): three dorsal setae (D-1-T, D-2-T, and D-3-T), D-1-T and D-2-T short, thin setae, D-3-T campaniform sensillum, SA-2-T supraalar campaniform sensillum. Metathoracic sensilla (Fig. <xref ref-type="fig" rid="F3">3i</xref>): M-2-T and M-3-T both campaniform sensilla. Abdomen: covered with short, stout spinules on anterior, posterior margin. Tergite I (Fig. <xref ref-type="fig" rid="F3">3i</xref>) with two depressions in the middle, setae as follows: D-2-I medium-sized, thin seta; D-4-I, D-7-I both campaniform sensilla; L-1-I long, thin seta. Segment IV (Fig. <xref ref-type="fig" rid="F3">3k</xref>) with sensillar pattern, as follows: D-2-IV short, stout seta; D-4-IV, D-7-IV both campaniform sensilla, D-8-IV short, stout seta, all located on flattened tubercles; L-1-IV long and stout setae, L-2-IV short, thin seta, L-3-IV short, thin seta, L-4-IV short, stout seta, all located on triangular tubercles; V-6-IV long, thin seta, V-7-IV short, stout seta, also located on flattened tubercles. Segment IX (Fig. <xref ref-type="fig" rid="F1">1e</xref>) 0.95 × longer than wide, length 0.19 mm, width 0.20 mm; ventral and dorsal surface with many spinules; terminal process triangular, elongated, acute, length 0.07 mm.</p><fig id="F3" position="float" orientation="portrait"><label>Figure 3.</label><caption><p><italic><tp:taxon-name><tp:taxon-name-part taxon-name-part-type="genus" reg="Dasyhelea">Dasyhelea</tp:taxon-name-part><tp:taxon-name-part taxon-name-part-type="species" reg="alula">alula</tp:taxon-name-part></tp:taxon-name></italic> Yu. Male adult (<bold>a–c</bold>), female adult (<bold>d–e</bold>), male pupa(<bold>f–k</bold>). <bold>a</bold> genitalia <bold>b</bold> parameres <bold>c</bold> aedeagus <bold>d</bold> subgenital plate <bold>e</bold> spermatheca <bold>f</bold> clypeal/labral sensilla and ocular sensilla <bold>g</bold> dorsolateral cephalic sclerite sensilla <bold>h</bold> anterolateral and anteromedial sensilla <bold>i</bold> metathoracics sensilla, lateral and dorsal sensilla of first abdominal segment <bold>j</bold> dorsal and supraalar sensilla <bold>k</bold> dorsal, lateral and ventral sensilla of segment IV. Scale bars: 0.1 mm.</p></caption><graphic xmlns:xlink="http://www.w3.org/1999/xlink" xlink:href="zookeys-824-135-g003.jpg" position="float" orientation="portrait" xlink:type="simple" id="oo_264687.jpg"/></fig><p><bold><italic>Female.</italic></bold> Similar to male with usual sexual differences. Total length 1.64–1.75 (1.70, n = 2) mm. General coloration of exuviae pale brown, except dorsolateral cephalic sclerite brown. Dorsal apotome (Fig. <xref ref-type="fig" rid="F1">1f</xref>), <abbrev xmlns:xlink="http://www.w3.org/1999/xlink" xlink:title="dorsal apotome length" id="ABBRID0EJFAE" xlink:type="simple">DAL</abbrev> 0.08 mm, <abbrev xmlns:xlink="http://www.w3.org/1999/xlink" xlink:title="dorsal apotome width" id="ABBRID0ENFAE" xlink:type="simple">DAW</abbrev> 0.18 mm, <abbrev xmlns:xlink="http://www.w3.org/1999/xlink" xlink:title="dorsal apotome width" id="ABBRID0ERFAE" xlink:type="simple">DAW</abbrev>/<abbrev xmlns:xlink="http://www.w3.org/1999/xlink" xlink:title="dorsal apotome length" id="ABBRID0EVFAE" xlink:type="simple">DAL</abbrev> 2.25. Cephalothorax length 0.71 mm, width 0.42 mm. <abbrev xmlns:xlink="http://www.w3.org/1999/xlink" xlink:title="respiratory organ length" id="ABBRID0EZFAE" xlink:type="simple">ROL</abbrev> 0.16–0.18 (0.17, n = 3) mm, <abbrev xmlns:xlink="http://www.w3.org/1999/xlink" xlink:title="respiratory organ width" id="ABBRID0E4FAE" xlink:type="simple">ROW</abbrev> 0.02 (n = 3) mm; pedicel length 0.01 (n = 3) mm, <abbrev xmlns:xlink="http://www.w3.org/1999/xlink" xlink:title="espiratory organ pedicel length" id="ABBRID0EBGAE" xlink:type="simple">ROP</abbrev>/<abbrev xmlns:xlink="http://www.w3.org/1999/xlink" xlink:title="respiratory organ length" id="ABBRID0EFGAE" xlink:type="simple">ROL</abbrev><!--PageBreak --><!--PageBreak --><!--PageBreak -->0.11–0.13 (0.12, n = 3). Segment IX (Fig. <xref ref-type="fig" rid="F1">1g</xref>) length 0.17–0.20 (0.19, n = 2) mm, width 0.20 (0.15, n = 2) mm; ventral surface with many spicules, single funnel-like structure medially. Terminal process (Fig. <xref ref-type="fig" rid="F1">1g</xref>) triangular, elongated, pointed, length 0.02–0.03 (0.02, n = 2) mm.</p></tp:treatment-sec><tp:treatment-sec sec-type="redescription" id="SECID0EVGAE"><title>Redescription of adults (Figs <xref ref-type="fig" rid="F3">3a–e</xref>; <xref ref-type="fig" rid="F4">4a–k</xref>).</title><p>
            <bold><italic>Male</italic></bold>
          </p></tp:treatment-sec><tp:treatment-sec sec-type="(Figs 3a–c; 4a–e)" id="SECID0EJHAE"><title>(Figs <xref ref-type="fig" rid="F3">3a–c</xref>; <xref ref-type="fig" rid="F4">4a–e</xref>).</title><p><bold>Head.</bold> Eyes (Fig. <xref ref-type="fig" rid="F4">4a</xref>) contiguous, abutting medially for length of 1.0 ommatidia, with interfacetal hairs. Antennal flagellum (Fig. <xref ref-type="fig" rid="F4">4b</xref>) brown, with distinct sculpture, sparsely plumose, flagellomere 13 without apical projection; AR 1.28. Frontal sclerite nearly round, with long, slender ventral projection (Fig. <xref ref-type="fig" rid="F4">4a</xref>). Clypeus (Fig. <xref ref-type="fig" rid="F4">4c</xref>) with four pairs of setae. Palpus (Fig. <xref ref-type="fig" rid="F4">4d</xref>) brown; third segment slender, the length almost the sum of the fourth and fifth segment. Lengths of palpus segments in ratio of 5: 8: 27: 12: 14.</p><fig id="F4" position="float" orientation="portrait"><label>Figure 4.</label><caption><p><italic><tp:taxon-name><tp:taxon-name-part taxon-name-part-type="genus" reg="Dasyhelea">Dasyhelea</tp:taxon-name-part><tp:taxon-name-part taxon-name-part-type="species" reg="alula">alula</tp:taxon-name-part></tp:taxon-name></italic> Yu. Male adult (<bold>a–e</bold>), female adult (<bold>f–k</bold>). <bold>a</bold> frontal sclerites, anterior view <bold>b</bold> flagellomeres, anterior view <bold>c</bold> clypeus, anterior view <bold>d</bold> palpus, anterior view <bold>e</bold> genitalia, ventral view <bold>f</bold> flagellomeres, anterior view <bold>g</bold> frontal sclerites, anterior view <bold>h</bold> clypeus, anterior view <bold>i</bold> palpus, anterior view <bold>j</bold> wing <bold>k</bold> subgenital plate and spermatheca, ventral view. Scale bars: 0.1 mm.</p></caption><graphic xmlns:xlink="http://www.w3.org/1999/xlink" xlink:href="zookeys-824-135-g004.jpg" position="float" orientation="portrait" xlink:type="simple" id="oo_264688.jpg"/></fig><!--PageBreak --><p><bold>Thorax.</bold> Scutum dark brown, scutellum yellow, with six stout setae. Legs brown; hind tibial comb with eight spines; foreleg TR 2.18, midleg TR 2.21, hind leg TR 2.33. Wing length 1.12 mm, width 0.33 mm, CR 0.40; wing membrane hyaline, densely covered with microtrichia, cubital fork at same level of distal portion of second radial cell.</p><p><bold>Abdomen.</bold> Brown. Tergite IX nearly trapezoidal with prominent apicolateral processes. Posteromedial margin of sternite IX with elongate, slender projection, gonostylus slender (Figs <xref ref-type="fig" rid="F3">3a</xref>, <xref ref-type="fig" rid="F4">4e</xref>). Parameres fused, with median lobe short, thick, lateral lobe directly ventrolaterally (Figs <xref ref-type="fig" rid="F3">3b</xref>, <xref ref-type="fig" rid="F4">4e</xref>). Aedeagus complex, median process thick, long, its lateral processes each with curved apex (Figs <xref ref-type="fig" rid="F3">3c</xref>, <xref ref-type="fig" rid="F4">4e</xref>).</p><p>
            <bold><italic>Female</italic> (Figs <xref ref-type="fig" rid="F3">3d–e</xref>; <xref ref-type="fig" rid="F4">4f–k</xref>).</bold>
          </p><p><bold>Head.</bold> Eyes contiguous. Antennal flagellum (Fig. <xref ref-type="fig" rid="F4">4f</xref>) brown, without sculpture, flagellomere 13 without apical projection; AR 0.93. Frontal sclerite oval, with long, slender ventral projection (Fig. <xref ref-type="fig" rid="F4">4g</xref>). Clypeus (Fig. <xref ref-type="fig" rid="F4">4h</xref>) with seven pairs of setae. Palpus (Fig. <xref ref-type="fig" rid="F4">4i</xref>) brown; third segment slender, without capitate sensillae, lengths of palpus segments in ratio of 4: 7: 17: 7: 12.</p><p><bold>Thorax.</bold> Hind tibial comb with seven spines; foreleg TR 2.00, midleg TR 2.14, hind leg TR 2.16. Wing length 0.82 mm, width 0.34 mm, CR 0.50 (Fig. <xref ref-type="fig" rid="F4">4j</xref>).</p><p><bold>Abdomen.</bold> Similar to male. Subgenital plate (Figs <xref ref-type="fig" rid="F3">3d</xref>, <xref ref-type="fig" rid="F4">4k</xref>) flat, ring-shaped, posterolateral arms sclerotized into darker bands. Spermatheca round (Figs <xref ref-type="fig" rid="F3">3e</xref>, <xref ref-type="fig" rid="F4">4k</xref>), strongly pigmented, diameter 53.60 μm, neck short, stout, oblique, length 6.20 μm.</p></tp:treatment-sec><tp:treatment-sec sec-type="distribution" id="SECID0EGNAE"><title>Distribution.</title><p>China (Guizhou province Fig. <xref ref-type="fig" rid="F5">5</xref>).</p><fig id="F5" position="float" orientation="portrait"><label>Figure 5.</label><caption><p>Geographical location of collecting site (inset) of <italic><tp:taxon-name><tp:taxon-name-part taxon-name-part-type="genus" reg="Dasyhelea">Dasyhelea</tp:taxon-name-part><tp:taxon-name-part taxon-name-part-type="species" reg="alula">alula</tp:taxon-name-part></tp:taxon-name></italic> in Guizhou province, China.</p></caption><graphic xmlns:xlink="http://www.w3.org/1999/xlink" xlink:href="zookeys-824-135-g005.jpg" position="float" orientation="portrait" xlink:type="simple" id="oo_264689.jpg"/></fig><!--PageBreak --></tp:treatment-sec></tp:taxon-treatment>
